# Supplementary material for: Suppression of viral RNA polymerase activity is necessary for persistent infection during the transformation of measles virus into SSPE virus
Source: PLoS Pathog. 2023 Jul 26;19(7):e1011528. doi: 10.1371/journal.ppat.1011528 (PMC10406308; doi:10.1371/journal.ppat.1011528)
Supplement: S1 Table — (XLSX) [file ppat.1011528.s006.xlsx]

## Sheet: Sheet1
		①			②					③			④
	313	368	441	504	519	521	539	601	621	623	720	1891	1995	2130
MV	H	E	K	N	S	A	I	K	S	R	V	I	I	V
SSPEV	Y	A	R	S	N	S	V	R	I	K	I	V	V	I
triple	H	E	K	N	N	A	V	R	S	R	V	I	I	V
triple ①	Y	A	R	N	N	A	V	R	S	R	V	I	I	V
triple ②	H	E	K	S	N	S	V	R	S	R	V	I	I	V
triple ③	H	E	K	N	N	A	V	R	I	K	I	I	I	V
triple ④	H	E	K	N	N	A	V	R	S	R	V	V	V	I
triple ①②	Y	A	R	S	N	S	V	R	S	R	V	I	I	V
triple ①③	Y	A	R	N	N	A	V	R	I	K	I	I	I	V
triple ①④	Y	A	R	N	N	A	V	R	S	R	V	V	V	I
triple ②③	H	E	K	S	N	S	V	R	I	K	I	I	I	V
triple ②④	H	E	K	S	N	S	V	R	S	R	V	V	V	I
triple ③④	H	E	K	N	N	A	V	R	I	K	I	V	V	I
triple ①②③	Y	A	R	N	N	A	V	R	I	K	I	I	I	V
